# Supplementary material for: Low expression of long noncoding RNA PANDAR predicts a poor prognosis of non-small cell lung cancer and affects cell apoptosis by regulating Bcl-2
Source: Cell Death Dis. 2015 Feb 26;6(2):e1665–. doi: 10.1038/cddis.2015.30 (PMC4669812; doi:10.1038/cddis.2015.30)
Supplement: Supplementary Table S1 [file cddis201530x1.xls]

## Sheet: Sheet1
Supplementary Table S1
GENE	Forward primer	Reverse primer
human qRT-PCR
PANDAR	TGCACACATTTAACCCGAAG	CCCCAAAGCTACATCTATGACA
Bcl-2	GGTGGAGGAGCTCTTCAGG	ATAGTTCCACAAAGGCATCC
p21	GTCCACTGGGCCGAAGAG	TGCGTTCACAGGTGTTTCTG
GAPDH	AGCCACATCGCTCAGACAC	GCCCAATACGACCAAATCC
U6	CTCGCTTCGGCAGCACA	AACGCTTCACGAATTTGCGT
ChIP primers
PANDAR	TCTGCTGGCAGATCACATACC	GTGGCTCTGATTGGCTTTCTG
p21	CATCCCCACAGCAGAGGAGAA	ACCCAGGCTTGGAGCAGCTA
Bcl-2	GCAGAGTCACCTGTCTTCAC	TAGCCGTGTATGTGGGAG
